# Supplementary material for: A Double-Blind Randomized Active-Controlled Trial Evaluating the Short-Term Efficacy of a Single Intramuscular Injection of a Fixed-Dose Combination Product Containing Diclofenac and Thiocolchicoside in Patients with Acute Moderate to Severe Low Back Pain
Source: J Clin Med. 2025 Dec 13;14(24):8827. doi: 10.3390/jcm14248827 (PMC12733800; doi:10.3390/jcm14248827)
Supplement: Supplementary file 1 [file jcm-14-08827-s001.zip]

Archive with 1 entries (1 files):
- Supplementary_CONSORT_2025_checklist_DITH.pdf
